# Supplementary material for: The Impact of Priority Settings at the Start of COVID-19 Mass Vaccination on Subsequent Vaccine Uptake in Japan: One-Year Prospective Cohort Study
Source: JMIR Public Health Surveill. 2023 Jul 10;9:e42143. doi: 10.2196/42143 (PMC10337369; doi:10.2196/42143)
Supplement: Multimedia Appendix 3 [file publichealth_v9i1e42143_app3.xlsx]

## Sheet: Flowchart
	This is a Multimedia Appendix to a full manuscript published in the J Med Internet Res. For full copyright and citation information see http://dx.doi.org/10.2196/42143
